# Supplementary material for: Baroreflex Curve Fitting Using a WYSIWYG Boltzmann Sigmoidal Equation
Source: Front Neurosci. 2021 Sep 27;15:697582. doi: 10.3389/fnins.2021.697582 (PMC8519000; doi:10.3389/fnins.2021.697582)
Supplement: Supplementary file 1 [file Table_1.XLSX]

## Sheet: Playground
Simulated data generation					Curve fitting with WYSIWYG Boltzmann equation				Curve fitting with ORIGINAL Boltzmann equation				Comments
The green block of 4 cells below are 'named variables' representing the 4 parameters					Load Excel Solver Add-in (once) before curve fitting.				The ocher block of 4 cells below are 'named variables'				If Excel's automatic calculation is switched on
of the WYSIWYG (what you see is what you get) Boltzmann's sigmoidal equation.									with the suffix '_fit_old'. They represent the 4 parameters				and you accept the solver's results after curve fitting
Watch https://www.youtube.com/watch?v=P7UBzTU1nck					The blue block of 4 cells below are 'named variables'				of the ORIGINAL Boltzmann's sigmoidal equation.				a new set of test data is generated
if you want to know more about how Excel's variable name assignment works.					with the suffix '_fit_mod' represents the 4 parameters				They are meant to be optimized in the following way:				which obsoletes the last fitting result (to some degree).
					of the MODIFIED Boltzmann's sigmoidal equation.								If you do not want this to occur
These 4 variables in the green cells are meant to be modified for test data generation.					The equation is used for calculation of the values				1) Adapt them manually until the ocher curve				switch off the automatic recalculation, but keep in mind
Please try yourself and watch the green dots in the graph.					in column 'Fitted RR interval [ms]' below.				is close to the green test data points.				that manual apdating is now up to you (F9).
Do not change red cells as they contain constants and formulas!									A good guess helps the solver in the next step.
If you want to change the test data only slightly, press F9.					This modified formula ensures that 'Slope_fit_mod'				Be aware that increasing the slope in cell K58				The solver dialog offers different optimization algorithms.
If you click in a cell containing a named variable you will see its name					represents the ACTUAL (maximum) slope of the curve				DECREASES the slope of the ocher curve.				Unfortunately, the GRG nonlinear and Simplex LP algorithms
in the name box above the column A header.					which is NOT the case with Boltzmann's original equation.				There lies the rub of the original equation!				are runtime error prone, at least in Excel 2010.
													Therefore, the stored solver settings (blocks G42 and K42)
					If the steps in 'Random SAP [mmHg]' (column A)				2) Mark the red cells K42:K53. Open Excel's solver dialog				use the evolutionary algorithm, which is quite slow.
					were infinitesimal, the values for 'Slope_fit_mod' (G58)				and load these settings into the solver via
					and 'Slope maximum' (G61) would be identical.				Data > Solver > Load (> Replace).				Fitting a curve to a larger number of noisy data points
					Since the SAP steps have a width of ~1 mmHg								will often end up in a local instead of the global minimum.
					'Slope maximum' will always be a little bit smaller				3) Let Excel's Solver optimize the 4 ocher parameters				So if the solver did not satisfactorily fit the curve to the data
					than 'Slope_fit_mod' (slope triangle maths).				by MINIMIZING the sum of squared residuals (SSR)				change the 4 equation parameters manually
									given in the red cell K59 below.				as best as you can and restart the solver (repeatedly).
					Optimize the parameters in the blue cells G55:G58:
									The fitting results for Bottom, Top, and Midrange				Cardiac baroreflex curves are continuously rising.
					1) Adapt them manually until the blue curve in the graph				should more or less match between both equations.				That means (1) low systolic pressures are related to
					is close to the green test data points.				That means, the blue and ocher curve				short RR intervals and vice versa
					A good guess helps the solver in the next step.				should be close to each other.				and (2) that the slope parameter is positive.
									However, the Slope PARAMETERS most likely will not.				If you want to fit Boltzmann's equation
					2) Mark the red cells G42:G53. Open Excel's solver dialog								to sympathetic vasoconstrictor bursting activity
					and load these settings into the solver via				For a more informative parameter comparison you may set				you would have to change the slope to negative values
					Data > Solver > Load (> Replace).				the noise level factor in cell B61 to zero.				and adapt the parameter limits in Excel's solver, too.
									If the fitting algorithm would work absolutely perfect and
					3) Let Excel's Solver optimize the 4 blue parameters				both curves would exactly cross the noise-free data points				Local slopes have been calculated in columns G and K
					by MINIMIZING the sum of squared residuals (SSR)				the ocher curve would exactly cover the blue one.				from neighboring data pairs. If you are interested
					given in the red cell G59, the so-called objective, below.				(See the related paper for mathematical proof.)				in more precise values use the first derivative
													of the function (Eq. 8 in the paper).
						Solver Model for the modified Boltzmann equation				Solver Model for the original (old) Boltzmann equation			Note that [R]ange replaced [T]op - [B]ottom
						Mark the red cells and load this setting:				Mark the red cells and load this setting:			in the Methods Section.
						Data > Solver > Load (> Replace)				Data > Solver > Load (> Replace)
					Objective	23961.6			Objective	20093.6
					Number of param.	4			Number of param.	4
					Conditions	TRUE			Conditions	TRUE
					and	TRUE			and	TRUE
					Settings	TRUE			Settings	TRUE
						TRUE				TRUE
						32767				32767
						0				0
Bottom	750	ms			Bottom_fit_mod	753.635	ms		Bottom_fit_old	738.319	ms
Top	1500	ms			Top_fit_mod	1505.36	ms		Top_fit_old	1499.87	ms
Midrange	110	mmHg			Midrange_fit_mod	110.257	mmHg		Midrange_fit_old	109.373	mmHg
Slope	25	ms/mmHg			Slope_fit_mod	25.5393	ms/mmHg		Slope_fit_old	7.47393	ms/mmHg
					SSR (objective)	23961.6	ms²		SSR (objective)	20093.6	ms²
Noise level	30	(factor)			Slope maximum	25.5242	ms/mmHg		Slope maximum	25.468	ms/mmHg
Random	Noiseless	Measurement	Noisy		Fitted	Local	Squared		Fitted	Local	Squared
SAP [mmHg]	RR interval [ms]	Noise [ms]	RR interval [ms]		RR interval [ms]	Slope [ms/mmHg]	residuals		RR interval [ms]	Slope [ms/mmHg]	residuals
74.8432	756.844	-37.3556	719.488		759.695		1616.58		745.75		689.674
76.1998		1.43336	#N/A		760.91	0.89554			747.211	1.07739
76.937		-25.581	#N/A		761.668	1.0287			748.121	1.23429
77.8425	760.163	-31.3602	728.803		762.707	1.14764	1149.51		749.366	1.37401	422.821
78.0083		-25.0394	#N/A		762.912	1.23149			749.61	1.47231
78.4996		-58.8985	#N/A		763.544	1.28648			750.365	1.53668
79.5666		-16.0478	#N/A		765.066	1.427			752.179	1.70081
80.433		-20.6738	#N/A		766.47	1.62043			753.848	1.9261
80.9568		35.1147	#N/A		767.4	1.77471			754.951	2.10525
80.9994		-12.3775	#N/A		767.478	1.84144			755.044	2.18261
81.6117		14.8067	#N/A		768.655	1.92251			756.438	2.27644
82.2689		41.2468	#N/A		770.028	2.08856			758.06	2.46829
82.6552		21.8006	#N/A		770.891	2.23473			759.078	2.6368
83.2929		-4.61904	#N/A		772.414	2.38845			760.873	2.81359
84.7287		24.4579	#N/A		776.338	2.73291			765.479	3.20829
85.8267		-10.9197	#N/A		779.864	3.21125			769.601	3.75364
86.6599		41.3133	#N/A		782.886	3.62721			773.121	4.22524
88.3294		-6.2783	#N/A		789.976	4.24647			781.339	4.9227
89.8543		37.1923	#N/A		797.852	5.16477			790.411	5.94851
90.7696		-23.0168	#N/A		803.321	5.97565			796.676	6.84626
91.7798		-2.27446	#N/A		810.083	6.69408			804.389	7.63503
92.7045		53.6233	#N/A		817.005	7.48492			812.247	8.49673
93.9912		-34.7995	#N/A		827.917	8.48063			824.562	9.57145
95.1886	841.401	41.5909	882.992		839.543	9.70958	1887.83		837.594	10.8834	2060.99
95.7487		28.0503	#N/A		845.507	10.6479			844.245	11.8746
97.1858		-9.73606	#N/A		862.453	11.7918			863.025	13.068
98.0996	877.384	4.70804	882.092		874.527	13.2132	57.2319		876.304	14.5324	33.4961
99.0248		-11.7083	#N/A		887.833	14.3811			890.847	15.7172
99.3162	895.467	47.1361	942.603		892.254	15.1726	2535.04		895.658	16.5113	2203.85
100.625		35.307	#N/A		913.501	16.2326			918.642	17.5597
101.887		-7.28448	#N/A		936.143	17.9453			942.896	19.2225
103.221	966.191	5.88355	972.075		962.349	19.6429	94.5957		970.677	20.8237	1.95518
103.734	976.874	43.0713	1019.95		973.028	20.8028	2201.24		981.913	21.8878	1446.49
104.924		39.8718	#N/A		998.952	21.7992			1008.99	22.7718
107.035		14.9539	#N/A		1048.49	23.4668			1060.02	24.1702
107.901		13.5688	#N/A		1069.85	24.6373			1081.74	25.0576
107.96		7.34505	#N/A		1071.3	24.9116			1083.21	25.2378
108.13		-17.1546	#N/A		1075.55	24.9706			1087.51	25.2732
108.335		62.7373	#N/A		1080.69	25.0617			1092.71	25.3254
109.631		38.5177	#N/A		1113.53	25.333			1125.68	25.4402
109.544		7.79859	#N/A		1111.3	25.4865			1123.46	25.468
110.544	1138.59	-4.6452	1133.95		1136.83	25.5242	8.29444		1148.87	25.4126	222.733
111.478	1161.82	9.73662	1171.56		1160.61	25.464	120.023		1172.37	25.1619	0.650796
111.258		-22.6018	#N/A		1155.02	25.3939			1166.87	25.0244
111.491		-8.92826	#N/A		1160.95	25.3921			1172.71	25.0213
111.911		-3.83743	#N/A		1171.57	25.2932			1183.15	24.8634
112.203		23.5262	#N/A		1178.92	25.1601			1190.35	24.6683
112.773		-27.6679	#N/A		1193.15	24.9581			1204.26	24.3952
113.06		20.8719	#N/A		1200.22	24.7224			1211.16	24.0928
114.388		1.23439	#N/A		1232.31	24.1593			1242.26	23.4197
114.155	1226.29	17.3588	1243.65		1226.78	23.7293	284.552		1236.92	22.922	45.3084
114.895	1243.21	33.9439	1277.15		1244.18	23.5027	1087.19		1253.7	22.6684	550.032
115.849		9.9378	#N/A		1265.81	22.6816			1274.46	21.7695
116.439		14.7925	#N/A		1278.7	21.8508			1286.78	20.885
117.622	1300.68	-0.301354	1300.38		1303.32	20.806	8.64586		1310.21	19.8012	96.6628
118.251	1312.71	8.46599	1321.18		1315.7	19.6763	30.0392		1321.95	18.6509	0.585896
119.141		24.7355	#N/A		1332.33	18.6889			1337.66	17.6626
120.521	1351.98	32.5125	1384.49		1356.05	17.1818	808.831		1359.99	16.1764	599.997
121.942		31.6676	#N/A		1377.81	15.3221			1380.4	14.3703
122.724	1383.81	40.3238	1424.13		1388.68	13.8919	1257.13		1390.57	12.9979	1126.41
124.89		26.7301	#N/A		1414.85	12.0823			1415.01	11.2803
125.541	1416.13	38.0926	1454.22		1421.66	10.4609	1059.96		1421.36	9.75233	1079.9
125.662	1417.32	-15.6638	1401.66		1422.88	10.0436	450.3		1422.49	9.36095	434.014
125.969		29.0763	#N/A		1425.89	9.81828			1425.3	9.14993
127.5	1433.7	-25.5598	1408.14		1439.51	8.8965	984.002		1437.99	8.28861	890.778
128.652		-22.7823	#N/A		1448.33	7.65525			1446.2	7.13206
129.336	1447.08	32.6715	1479.75		1453.04	6.8861	713.636		1450.59	6.4172	850.327
129.879		-23.0538	#N/A		1456.52	6.40917			1453.84	5.97452
129.74	1449.67	-20.2144	1429.45		1455.65	6.25766	686.092		1453.02	5.83396	555.542
131.365	1458.94	35.1002	1494.04		1464.97	5.73627	844.923		1461.72	5.35056	1044.44
132.118		1.15012	#N/A		1468.71	4.96305			1465.21	4.63405
133.719		-42.0076	#N/A		1475.59	4.29903			1471.65	4.01898
134.573		4.5594	#N/A		1478.74	3.68435			1474.59	3.44956
135.613		-13.4386	#N/A		1482.14	3.26982			1477.78	3.06537
136.659		-7.80046	#N/A		1485.13	2.86284			1480.59	2.68793
137.574		36.3888	#N/A		1487.44	2.5235			1482.76	2.37294
138.527		9.78041	#N/A		1489.57	2.23627			1484.77	2.10605
139.359		23.3639	#N/A		1491.23	1.99072			1486.33	1.87763
140.573	1487.49	-13.5116	1473.97		1493.34	1.74235	375.166		1488.33	1.64629	206.042
141.278		-12.9426	#N/A		1494.43	1.53479			1489.35	1.45271
142.809		23.7809	#N/A		1496.46	1.32583			1491.28	1.25747
145.078		24.6527	#N/A		1498.8	1.0324			1493.51	0.982655
146.283	1494.1	-57.4371	1436.67		1499.78	0.816689	3983.65		1494.45	0.780036	3338.71
147.978	1495.29	47.0725	1542.36		1500.92	0.673266	1717.08		1495.54	0.644886	2192.15
148.833		-10.3871	#N/A		1501.41	0.566452			1496.01	0.543991
